# Supplementary material for: Identification and Characterization of the BBX Gene Family in Bambusa pervariabilis × Dendrocalamopsis grandis and Their Potential Role under Adverse Environmental Stresses
Source: Int J Mol Sci. 2023 Aug 30;24(17):13465. doi: 10.3390/ijms241713465 (PMC10488121; doi:10.3390/ijms241713465)
Supplement: Supplementary file 1 [file ijms-24-13465-s001.zip]

Archive with 1 entries (1 files):
- ijms-2530364-supplementary.pdf
